# Supplementary material for: Simultaneous Disruption of Phosphate and Carbon Signaling Regulators Enables Adaptive Gene Expression Through Non-Cognate Phosphorylation of PhoP
Source: Biology (Basel). 2026 Jul 13;15(14):1138. doi: 10.3390/biology15141138 (PMC13403408; doi:10.3390/biology15141138)
Supplement: Supplementary file 1 [file biology-15-01138-s001.zip]

Archive with 1 entries (1 files):
- biology-4385042-supplementary File S1.pdf
